# Supplementary material for: Client’s Experiences Using a Location-Based Technology ICT System during Gambling Treatments’ Crucial Components: A Qualitative Study
Source: Int J Environ Res Public Health. 2022 Mar 22;19(7):3769. doi: 10.3390/ijerph19073769 (PMC8997771; doi:10.3390/ijerph19073769)
Supplement: Supplementary file 1 [file ijerph-19-03769-s001.zip]

Archive with 1 entries (1 files):
- ijerph-1648867-supplementary.pdf
